# Supplementary material for: Optimising Extracellular Vesicle Metabolomic Methodology for Prostate Cancer Biomarker Discovery
Source: Metabolites. 2024 Jun 28;14(7):367. doi: 10.3390/metabo14070367 (PMC11279087; doi:10.3390/metabo14070367)
Supplement: Supplementary file 1 [file metabolites-14-00367-s001.zip]

Archive with 1 entries (1 files):
- metabolites-3065439-supplementary.pdf
